# Supplementary material for: Molecular exploration of paediatric intracranial germinomas from multi-ethnic Singapore
Source: BMC Neurol. 2020 Nov 14;20:415. doi: 10.1186/s12883-020-01981-0 (PMC7666528; doi:10.1186/s12883-020-01981-0)
Supplement: Supplementary file 2 — Additional file 2: Supplementary Data B. TargetScan 7.2 search result for miR-221-3p. [file 12883_2020_1981_MOESM2_ESM.xlsx]

## Sheet: TargetScan7
Target gene	Representative transcript	Gene name	3P-seq tags + 5	Conserved sites total	Conserved 8mer sites	Conserved 7mer-m8 sites	Conserved 7mer-A1 sites	Poorly conserved sites total	Poorly conserved 8mer sites	Poorly conserved 7mer-m8 sites	Poorly conserved 7mer-A1 sites	6mer sites	Representative miRNA	Cumulative weighted context++ score	Total context++ score	Aggregate PCT	Previous TargetScan publication(s)
PVRL1	ENST00000264025.3	poliovirus receptor-related 1 (herpesvirus entry mediator C)	50	1*	0	0	0	2	2	0	0	0	hsa-miR-222-3p	-1.58	-1.58	< 0.1	2011
CDKN1B	ENST00000228872.4	cyclin-dependent kinase inhibitor 1B (p27, Kip1)	587	2	2	0	0	0	0	0	0	0	hsa-miR-222-3p	-1.05	-1.05	0.9	2005, 2007, 2009, 2011
C8orf56	ENST00000436771.1	chromosome 8 open reading frame 56	5	0	0	0	0	1	1	0	0	0	hsa-miR-221-3p	-1.04	-1.04	< 0.1
GABRA1	ENST00000428797.2	gamma-aminobutyric acid (GABA) A receptor, alpha 1	5	3	1	1	1	0	0	0	0	0	hsa-miR-222-3p	-0.88	-0.88	0.76	2005, 2007, 2009, 2011
VAPB	ENST00000395802.3	VAMP (vesicle-associated membrane protein)-associated protein B and C	391	1	1	0	0	2	0	1	1	2	hsa-miR-221-3p	-0.86	-0.93	0.68	2005, 2007, 2009, 2011
DNAAF1	ENST00000378553.5	dynein, axonemal, assembly factor 1	5	0	0	0	0	1	1	0	0	0	hsa-miR-221-3p	-0.83	-0.83	< 0.1
TMSB15B	ENST00000540220.1	thymosin beta 15B	211	1	1	0	0	0	0	0	0	0	hsa-miR-221-3p	-0.83	-0.83	0.12	2011
HTN1	ENST00000511674.1	histatin 1	5	0	0	0	0	1	1	0	0	1	hsa-miR-222-3p	-0.82	-0.82	< 0.1
ZNF181	ENST00000392232.3	zinc finger protein 181	15	0	0	0	0	2	2	0	0	0	hsa-miR-221-3p	-0.81	-0.81	< 0.1	2011
PRAC1	ENST00000290294.3	prostate cancer susceptibility candidate 1	5	0	0	0	0	1	1	0	0	0	hsa-miR-221-3p	-0.81	-0.81	< 0.1
TFG	ENST00000240851.4	TRK-fused gene	2164	1	1	0	0	2	0	2	0	0	hsa-miR-221-3p	-0.8	-0.98	< 0.1
MIS12	ENST00000381165.3	MIS12 kinetochore complex component	1061	0	0	0	0	2	2	0	0	0	hsa-miR-222-3p	-0.79	-0.86	< 0.1
SNX4	ENST00000251775.4	sorting nexin 4	454	1	1	0	0	1	1	0	0	0	hsa-miR-222-3p	-0.75	-0.83	< 0.1	2009, 2011
WSB2	ENST00000315436.3	WD repeat and SOCS box containing 2	938	1	1	0	0	1	0	0	1	1	hsa-miR-222-3p	-0.74	-0.76	0.65	2009, 2011
EIF5A2	ENST00000474096.1	eukaryotic translation initiation factor 5A2	443	1	1	0	0	1	0	0	1	1	hsa-miR-222-3p	-0.72	-0.88	0.63	2005, 2007, 2009, 2011
FAM35A	ENST00000298786.4	family with sequence similarity 35, member A	5	0	0	0	0	2	2	0	0	0	hsa-miR-221-3p	-0.71	-0.71	< 0.1
IRX5	ENST00000394636.4	iroquois homeobox 5	82	1	1	0	0	0	0	0	0	0	hsa-miR-222-3p	-0.7	-0.7	0.33	2005, 2007, 2009, 2011
CCT5	ENST00000280326.4	chaperonin containing TCP1, subunit 5 (epsilon)	8175	0	0	0	0	1	1	0	0	0	hsa-miR-221-3p	-0.69	-0.69	< 0.1
NTF3	ENST00000423158.3	neurotrophin 3	154	1	1	0	0	0	0	0	0	0	hsa-miR-222-3p	-0.69	-0.69	0.67	2005, 2007, 2009, 2011
SEC61B	ENST00000498603.1	Sec61 beta subunit	32	0	0	0	0	1	1	0	0	0	hsa-miR-222-3p	-0.67	-1.04	< 0.1
CBWD7	ENST00000377391.3	COBW domain containing 7	5	0	0	0	0	1	1	0	0	0	hsa-miR-221-3p	-0.65	-0.65	< 0.1
MRPS7	ENST00000245539.6	mitochondrial ribosomal protein S7	6109	0	0	0	0	2	1	0	1	0	hsa-miR-221-3p	-0.65	-0.68	< 0.1
C9orf135	ENST00000527647.1	chromosome 9 open reading frame 135	5	0	0	0	0	1	1	0	0	0	hsa-miR-221-3p	-0.65	-0.65	< 0.1
RAB18	ENST00000356940.6	RAB18, member RAS oncogene family	1410	0	0	0	0	2	1	1	0	1	hsa-miR-221-3p	-0.65	-0.77	< 0.1
KIAA1731	ENST00000325212.6	KIAA1731	5	0	0	0	0	1	1	0	0	0	hsa-miR-222-3p	-0.64	-0.64	< 0.1
HSPA8	ENST00000532636.1	heat shock 70kDa protein 8	9	0	0	0	0	1	1	0	0	0	hsa-miR-222-3p	-0.64	-0.64	< 0.1
HECTD2	ENST00000371667.1	HECT domain containing E3 ubiquitin protein ligase 2	1514	1	1	0	0	1	0	1	0	0	hsa-miR-221-3p	-0.64	-0.64	0.67	2005, 2007, 2009, 2011
DIRAS3	ENST00000370981.1	DIRAS family, GTP-binding RAS-like 3	163	0	0	0	0	1	1	0	0	1	hsa-miR-221-3p	-0.63	-0.63	< 0.1
FBXO47	ENST00000378079.2	F-box protein 47	5	0	0	0	0	2	1	0	1	0	hsa-miR-221-3p	-0.62	-0.65	< 0.1
CBWD1	ENST00000356521.4	COBW domain containing 1	5	0	0	0	0	1	1	0	0	0	hsa-miR-221-3p	-0.62	-0.62	< 0.1
MARVELD2	ENST00000325631.5	MARVEL domain containing 2	227	0	0	0	0	3	1	1	1	0	hsa-miR-222-3p	-0.62	-0.65	< 0.1
CBWD3	ENST00000360171.6	COBW domain containing 3	5	0	0	0	0	1	1	0	0	0	hsa-miR-221-3p	-0.61	-0.61	< 0.1
CBWD6	ENST00000377457.5	COBW domain containing 6	5	0	0	0	0	1	1	0	0	0	hsa-miR-221-3p	-0.61	-0.61	< 0.1
CBWD5	ENST00000382405.3	COBW domain containing 5	5	0	0	0	0	1	1	0	0	0	hsa-miR-221-3p	-0.61	-0.61	< 0.1
TUBA1A	ENST00000301071.7	tubulin, alpha 1a	22536	1	1	0	0	0	0	0	0	0	hsa-miR-222-3p	-0.61	-0.61	< 0.1
CLVS2	ENST00000275162.5	clavesin 2	19	2	1	1	0	0	0	0	0	1	hsa-miR-221-3p	-0.61	-0.61	0.71	2005, 2007, 2009, 2011
KIT	ENST00000288135.5	v-kit Hardy-Zuckerman 4 feline sarcoma viral oncogene homolog	329	1	1	0	0	1	1	0	0	1	hsa-miR-222-3p	-0.61	-0.61	0.68	2011
PGPEP1L	ENST00000535714.1	pyroglutamyl-peptidase I-like	5	0	0	0	0	1	1	0	0	0	hsa-miR-221-3p	-0.6	-0.6	< 0.1
CBWD2	ENST00000259199.4	COBW domain containing 2	5	0	0	0	0	1	1	0	0	0	hsa-miR-221-3p	-0.6	-0.6	< 0.1
GDF9	ENST00000378673.2	growth differentiation factor 9	5	0	0	0	0	1	1	0	0	0	hsa-miR-222-3p	-0.6	-0.6	< 0.1
LBR	ENST00000272163.4	lamin B receptor	1217	0	0	0	0	2	1	0	1	0	hsa-miR-221-3p	-0.6	-0.64	< 0.1
ANXA3	ENST00000264908.6	annexin A3	3305	0	0	0	0	1	1	0	0	0	hsa-miR-221-3p	-0.59	-0.59	< 0.1
SEPT14	ENST00000388975.3	septin 14	5	0	0	0	0	2	1	0	1	1	hsa-miR-221-3p	-0.59	-0.59	< 0.1	2009
RFX7	ENST00000423270.1	regulatory factor X, 7	1049	2	2	0	0	0	0	0	0	0	hsa-miR-222-3p	-0.59	-0.59	0.87	2007, 2009, 2011
CCDC126	ENST00000307471.3	coiled-coil domain containing 126	846	0	0	0	0	2	1	0	1	0	hsa-miR-222-3p	-0.59	-0.65	0.11
CYP4X1	ENST00000371901.3	cytochrome P450, family 4, subfamily X, polypeptide 1	12	0	0	0	0	1	1	0	0	0	hsa-miR-222-3p	-0.59	-0.59	< 0.1
AADAC	ENST00000232892.7	arylacetamide deacetylase	5	0	0	0	0	1	1	0	0	0	hsa-miR-222-3p	-0.58	-0.58	< 0.1
RFX8	ENST00000376826.2	RFX family member 8, lacking RFX DNA binding domain	21	0	0	0	0	1	1	0	0	0	hsa-miR-222-3p	-0.58	-0.58	< 0.1
CAPN7	ENST00000253693.2	calpain 7	76	0	0	0	0	2	2	0	0	0	hsa-miR-221-3p	-0.57	-0.63	< 0.1
PAIP1	ENST00000514514.1	poly(A) binding protein interacting protein 1	165	1	1	0	0	1	0	0	1	0	hsa-miR-221-3p	-0.57	-0.59	0.14	2005, 2007, 2009, 2011
SYCE2	ENST00000293695.7	synaptonemal complex central element protein 2	5	0	0	0	0	1	1	0	0	1	hsa-miR-221-3p	-0.57	-0.57	< 0.1
MBD2	ENST00000256429.3	methyl-CpG binding domain protein 2	823	1	1	0	0	1	0	0	1	0	hsa-miR-222-3p	-0.56	-0.6	0.56	2009, 2011
MIDN	ENST00000591446.2	midnolin	621	2	1	0	1	0	0	0	0	1	hsa-miR-221-3p	-0.55	-0.56	0.84	2007, 2009, 2011
RBP2	ENST00000232217.2	retinol binding protein 2, cellular	46	0	0	0	0	1	1	0	0	0	hsa-miR-221-3p	-0.55	-0.55	< 0.1
LRRC19	ENST00000380055.5	leucine rich repeat containing 19	5	0	0	0	0	2	1	0	1	0	hsa-miR-222-3p	-0.55	-0.55	< 0.1
C8orf22	ENST00000303202.8	chromosome 8 open reading frame 22	5	0	0	0	0	1	1	0	0	1	hsa-miR-221-3p	-0.55	-0.55	ORF
NAP1L5	ENST00000323061.5	nucleosome assembly protein 1-like 5	28	2	1	1	0	0	0	0	0	1	hsa-miR-222-3p	-0.55	-0.81	0.21	2005, 2007, 2009, 2011
AGFG1	ENST00000310078.8	ArfGAP with FG repeats 1	2019	1	0	1	0	2	0	1	1	0	hsa-miR-221-3p	-0.54	-0.56	0.12	2005, 2007, 2009, 2011
TP53BP2	ENST00000391878.2	tumor protein p53 binding protein, 2	1531	1	0	0	1	2	0	1	1	0	hsa-miR-222-3p	-0.54	-0.54	0.86	2009, 2011
RIT2	ENST00000589109.1	Ras-like without CAAX 2	5	0	0	0	0	1	1	0	0	0	hsa-miR-221-3p	-0.54	-0.54	< 0.1	2011
DCAF12	ENST00000361264.4	DDB1 and CUL4 associated factor 12	2075	1	1	0	0	0	0	0	0	0	hsa-miR-222-3p	-0.53	-0.53	0.67	2009, 2011
HNMT	ENST00000280097.3	histamine N-methyltransferase	530	0	0	0	0	2*	1	0	0	0	hsa-miR-222-3p	-0.52	-0.52	< 0.1
ACADM	ENST00000370841.4	acyl-CoA dehydrogenase, C-4 to C-12 straight chain	5800	0	0	0	0	1	1	0	0	0	hsa-miR-221-3p	-0.52	-0.53	< 0.1
PAIP2	ENST00000394795.2	poly(A) binding protein interacting protein 2	2034	1	1	0	0	0	0	0	0	0	hsa-miR-222-3p	-0.52	-0.52	0.65	2011
PCMTD1	ENST00000360540.5	protein-L-isoaspartate (D-aspartate) O-methyltransferase domain containing 1	136	1	1	0	0	0	0	0	0	0	hsa-miR-222-3p	-0.52	-0.52	0.58	2009, 2011
MRAP2	ENST00000257776.4	melanocortin 2 receptor accessory protein 2	25	0	0	0	0	1	1	0	0	0	hsa-miR-222-3p	-0.52	-0.52	< 0.1
MYBL1	ENST00000522677.3	v-myb avian myeloblastosis viral oncogene homolog-like 1	53	1	1	0	0	2	0	1	1	0	hsa-miR-222-3p	-0.52	-0.52	0.49	2007, 2009, 2011
ZIK1	ENST00000307468.4	zinc finger protein interacting with K protein 1	64	0	0	0	0	3	0	0	3	1	hsa-miR-222-3p	-0.52	-0.54	< 0.1
NBPF3	ENST00000318220.6	neuroblastoma breakpoint family, member 3	5	0	0	0	0	2	1	1	0	0	hsa-miR-222-3p	-0.51	-0.51	< 0.1
ARHGEF38	ENST00000420470.2	Rho guanine nucleotide exchange factor (GEF) 38	5	0	0	0	0	2	1	1	0	1	hsa-miR-221-3p	-0.51	-0.51	< 0.1
GJC3	ENST00000312891.2	gap junction protein, gamma 3, 30.2kDa	20	0	0	0	0	1	1	0	0	0	hsa-miR-221-3p	-0.51	-0.51	< 0.1
HMBOX1	ENST00000397358.3	homeobox containing 1	27	1	1	0	0	1	1	0	0	0	hsa-miR-221-3p	-0.51	-0.65	0.6	2011
MYLIP	ENST00000349606.4	myosin regulatory light chain interacting protein	452	1	1	0	0	0	0	0	0	0	hsa-miR-221-3p	-0.51	-0.52	0.66	2005, 2007, 2009, 2011
DCUN1D1	ENST00000292782.4	DCN1, defective in cullin neddylation 1, domain containing 1	267	1	1	0	0	1	0	1	0	0	hsa-miR-222-3p	-0.51	-0.62	0.68	2007, 2009, 2011
GLS	ENST00000338435.4	glutaminase	1927	0	0	0	0	2	1	0	1	0	hsa-miR-221-3p	-0.5	-0.52	< 0.1
SEC62	ENST00000337002.4	SEC62 homolog (S. cerevisiae)	746	1	0	0	1	2	0	1	1	0	hsa-miR-221-3p	-0.5	-0.74	0.73	2005, 2007, 2009, 2011
FAM214A	ENST00000261844.7	family with sequence similarity 214, member A	62	1	1	0	0	0	0	0	0	0	hsa-miR-222-3p	-0.5	-0.5	0.65	2007, 2009, 2011
FNIP2	ENST00000264433.6	folliculin interacting protein 2	266	1	0	1	0	3	0	1	2	1	hsa-miR-222-3p	-0.5	-0.65	0.4
CLGN	ENST00000325617.5	calmegin	288	0	0	0	0	1	1	0	0	0	hsa-miR-221-3p	-0.5	-0.5	< 0.1
DPH6	ENST00000256538.4	diphthamine biosynthesis 6	90	0	0	0	0	2	0	1	1	0	hsa-miR-221-3p	-0.5	-0.52	< 0.1
CCT4	ENST00000394440.3	chaperonin containing TCP1, subunit 4 (delta)	153	1	1	0	0	0	0	0	0	0	hsa-miR-222-3p	-0.5	-0.6	< 0.1
ZNF655	ENST00000425063.1	zinc finger protein 655	709	0	0	0	0	3	1	1	1	0	hsa-miR-221-3p	-0.5	-0.5	< 0.1
CCDC64	ENST00000397558.2	coiled-coil domain containing 64	7	1	1	0	0	0	0	0	0	0	hsa-miR-222-3p	-0.49	-0.49	0.68	2007, 2009, 2011
NDUFA1	ENST00000371437.4	NADH dehydrogenase (ubiquinone) 1 alpha subcomplex, 1, 7.5kDa	19	0	0	0	0	1	1	0	0	0	hsa-miR-222-3p	-0.49	-0.89	< 0.1
TMCC1	ENST00000432054.2	transmembrane and coiled-coil domain family 1	97	1	1	0	0	0	0	0	0	0	hsa-miR-221-3p	-0.49	-0.49	0.68	2005, 2007, 2009, 2011
PHACTR4	ENST00000373839.3	phosphatase and actin regulator 4	85	1	1	0	0	1	0	0	1	0	hsa-miR-221-3p	-0.48	-0.48	0.68	2009, 2011
ZIM3	ENST00000269834.1	zinc finger, imprinted 3	5	0	0	0	0	1	1	0	0	0	hsa-miR-221-3p	-0.48	-0.48	< 0.1
WDR35	ENST00000281405.4	WD repeat domain 35	30	0	0	0	0	1	1	0	0	0	hsa-miR-222-3p	-0.48	-0.48	< 0.1	2009, 2011
MRAP	ENST00000399784.2	melanocortin 2 receptor accessory protein	5	0	0	0	0	1	1	0	0	0	hsa-miR-221-3p	-0.48	-0.48	< 0.1
CXCL11	ENST00000306621.3	chemokine (C-X-C motif) ligand 11	5	0	0	0	0	1	1	0	0	0	hsa-miR-221-3p	-0.48	-0.48	< 0.1	2011
BCL2L14	ENST00000266434.4	BCL2-like 14 (apoptosis facilitator)	26	0	0	0	0	1	1	0	0	0	hsa-miR-221-3p	-0.47	-0.47	< 0.1
LYPLA1	ENST00000316963.3	lysophospholipase I	57	0	0	0	0	1	1	0	0	0	hsa-miR-221-3p	-0.47	-0.47	< 0.1
OSTM1	ENST00000193322.3	osteopetrosis associated transmembrane protein 1	63	1	1	0	0	1	1	0	0	1	hsa-miR-222-3p	-0.47	-0.66	< 0.1	2009, 2011
AIDA	ENST00000340020.6	axin interactor, dorsalization associated	48	2	0	0	2	0	0	0	0	2	hsa-miR-221-3p	-0.47	-0.47	0.75	2009, 2011
BEAN1	ENST00000299694.8	brain expressed, associated with NEDD4, 1	16	1	1	0	0	1	0	0	1	0	hsa-miR-221-3p	-0.47	-0.73	0.15	2011
AMMECR1	ENST00000262844.5	Alport syndrome, mental retardation, midface hypoplasia and elliptocytosis chromosomal region gene 1	5	2	2	0	0	0	0	0	0	0	hsa-miR-221-3p	-0.47	-0.47	0.25	2009, 2011
EIF3J	ENST00000261868.5	eukaryotic translation initiation factor 3, subunit J	1646	1	1	0	0	0	0	0	0	0	hsa-miR-221-3p	-0.46	-0.46	0.68	2005, 2007, 2009, 2011
MS4A1	ENST00000534668.1	membrane-spanning 4-domains, subfamily A, member 1	5	0	0	0	0	2	0	1	1	0	hsa-miR-222-3p	-0.46	-0.46	0.21
TSPAN13	ENST00000262067.4	tetraspanin 13	491	0	0	0	0	1	1	0	0	0	hsa-miR-222-3p	-0.46	-0.47	< 0.1
RP11-758M4.1	ENST00000523118.1	Uncharacterized protein	5	0	0	0	0	1	1	0	0	0	hsa-miR-221-3p	-0.46	-0.46	< 0.1
